# Supplementary material for: Comparative Analysis of Physiological, Enzymatic, and Transcriptomic Responses Revealed Mechanisms of Salt Tolerance and Recovery in Tritipyrum
Source: Front Plant Sci. 2022 Jan 5;12:800081. doi: 10.3389/fpls.2021.800081 (PMC8766340; doi:10.3389/fpls.2021.800081)
Supplement: Supplementary file 1 [file Table_1.XLSX]

## Sheet: Table S1
TABLE S1 |‘Y1805’-specific GO terms of all differentially expressed genes (DEGs)
Functional categories	GO term ID	GO term	Gene number	Rich ratio	Q-value
Catalytic activity	GO:0003777	Microtubule motor activity	49	0.382812	1.3e-14
	GO:0003774	Motor activity	51	0.31677	4.98e-12
	GO:0016762	Xyloglucan:xyloglucosyl transferase activity	31	0.3875	1.45e-09
	GO:1990939	ATP-dependent microtubule motor activity	16	0.695652	2.44e-09
	GO:0004553	Hydrolase activity, hydrolyzing O-glycosyl compounds	145	0.150415	4.88e-06
	GO:0016787	Hydrolase activity	994	0.110629	7.63e-06
	GO:0008574	ATP-dependent microtubule motor activity, plus-end-directed	10	0.588235	7.34e-05
	GO:0016798	Hydrolase activity, acting on glycosyl bonds	152	0.141659	7.34e-05
	GO:0008569	ATP-dependent microtubule motor activity, minus-end-directed	6	1	7.73e-05
	GO:0016758	Transferase activity, transferring hexosyl groups	165	0.138655	8.25e-05
	GO:0003824	Catalytic activity	2576	0.101178	8.25e-05
	GO:0016757	Transferase activity, transferring glycosyl groups	205	0.129175	0.000411913
	GO:0003872	6-phosphofructokinase activity	19	0.260274	0.00214275
	GO:0004642	Phosphoribosylformylglycinamidine synthase activity	6	0.6	0.00466933
	GO:0046527	Glucosyltransferase activity	91	0.141085	0.00479209
	GO:0008443	Phosphofructokinase activity	19	0.240506	0.00499871
	GO:0004190	Aspartic-type endopeptidase activity	38	0.178404	0.00499871
	GO:0070001	Aspartic-type peptidase activity	38	0.178404	0.00499871
Cell cycle, proliferation and differentiation	GO:1903047	Mitotic cell cycle process	60	0.24	1.07e-08
	GO:0000278	Mitotic cell cycle	60	0.228137	7.08e-08
	GO:0000910	Cytokinesis	37	0.278195	5.36e-07
	GO:0022402	Cell cycle process	85	0.179704	3.57e-06
	GO:0007076	Mitotic chromosome condensation	9	0.818182	5.16e-06
	GO:0030261	Chromosome condensation	10	0.625	4.32e-05
	GO:1902410	Mitotic cytokinetic process	18	0.352941	7.34e-05
	GO:0032506	Cytokinetic process	18	0.352941	7.34e-05
	GO:0000911	Cytokinesis by cell plate formation	18	0.352941	7.34e-05
	GO:0051301	Cell division	51	0.193916	0.0001306
	GO:0007049	Cell cycle	89	0.15669	0.000364437
	GO:0000281	Mitotic cytokinesis	23	0.267442	0.000380317
	GO:0061640	Cytoskeleton-dependent cytokinesis	23	0.258427	0.00066101
	GO:0048285	Organelle fission	46	0.172932	0.00384189
	GO:0051783	Regulation of nuclear division	15	0.267857	0.0079014
Cellular process	GO:0071554	Cell wall organization or biogenesis	159	0.153772	7.46e-07
	GO:0006928	Movement of cell or subcellular component	52	0.358621	3.31e-14
	GO:0007018	Microtubule-based movement	49	0.352518	4.13e-13
	GO:0071555	Cell wall organization	134	0.182065	4.92e-10
	GO:0007017	Microtubule-based process	76	0.226866	1.01e-09
	GO:0045229	External encapsulating structure organization	134	0.172903	1.07e-08
	GO:0042546	Cell wall biogenesis	52	0.184397	0.000377294
	GO:0000027	Ribosomal large subunit assembly	25	0.242718	0.000885238
	GO:0044036	Cell wall macromolecule metabolic process	50	0.179856	0.000980734
	GO:0009658	Chloroplast organization	52	0.174497	0.00151891
	GO:0007349	Cellularization	8	0.5	0.00229248
	GO:0009558	Embryo sac cellularization	8	0.5	0.00229248
	GO:1900865	Chloroplast RNA modification	8	0.5	0.00229248
	GO:0009657	Plastid organization	59	0.162088	0.00306648
Ion homeostasis	GO:0050801	Ion homeostasis	67	0.170918	0.000312778
	GO:0055080	Cation homeostasis	62	0.170799	0.000609408
	GO:0046916	Cellular transition metal ion homeostasis	50	0.26178	1.39e-08
	GO:0006875	Cellular metal ion homeostasis	52	0.229075	7.34e-07
	GO:0055065	Metal ion homeostasis	60	0.212766	9.1e-07
	GO:0055076	Transition metal ion homeostasis	50	0.225225	2.32e-06
	GO:0006873	Cellular ion homeostasis	57	0.2	1.62e-05
	GO:0098771	Inorganic ion homeostasis	66	0.176	0.00015181
	GO:0030003	Cellular cation homeostasis	52	0.189781	0.000193786
Carbohydrate metabolism	GO:0010411	Xyloglucan metabolic process	32	0.262295	1.85e-05
	GO:0010383	Cell wall polysaccharide metabolic process	39	0.209677	0.000292618
	GO:0010410	Hemicellulose metabolic process	38	0.211111	0.000310693
	GO:0005975	Carbohydrate metabolic process	251	0.127282	0.000364437
	GO:0005976	Polysaccharide metabolic process	108	0.146143	0.000835545
	GO:0044042	Glucan metabolic process	72	0.16	0.0011441
	GO:0044264	Cellular polysaccharide metabolic process	74	0.151951	0.00352704
	GO:0006073	Cellular glucan metabolic process	65	0.154762	0.00488818
Oxidoreductase	GO:0042743	Hydrogen peroxide metabolic process	60	0.166667	0.00152714
	GO:0042744	Hydrogen peroxide catabolic process	60	0.166667	0.00152714
	GO:0072593	Reactive oxygen species metabolic process	62	0.163158	0.00204427
	GO:0004601	Peroxidase activity	66	0.157143	0.00220494
	GO:0016684	Oxidoreductase activity, acting on peroxide as acceptor	66	0.156028	0.00246455
Homeostatic process	GO:0055082	Cellular chemical homeostasis	61	0.188272	4.88e-05
	GO:0019725	Cellular homeostasis	95	0.150079	0.000918588
	GO:0048878	Chemical homeostasis	80	0.153257	0.00178655
	GO:0042592	Homeostatic process	120	0.137457	0.003107
Nucleoside phosphate binding	GO:0005524	ATP binding	734	0.110926	0.000312778
	GO:0035639	Purine ribonucleoside triphosphate binding	794	0.109896	0.000380317
	GO:0032559	Adenyl ribonucleotide binding	778	0.106765	0.00980532
Amino acid metabolism	GO:0046439	L-cysteine metabolic process	5	0.833333	0.00226374
	GO:0033353	S-adenosylmethionine cycle	5	0.833333	0.00226374
	GO:0019284	L-methionine salvage from S-adenosylmethionine	5	0.833333	0.00226374
Protein binding	GO:0008017	Microtubule binding	75	0.262238	4.13e-13
	GO:0015631	Tubulin binding	76	0.229607	3.34e-10
	GO:0008092	Cytoskeletal protein binding	103	0.192523	2.31e-09
Photosynthesis	GO:0015995	Chlorophyll biosynthetic process	15	0.348837	0.000471718
	GO:0016122	Xanthophyll metabolic process	10	0.416667	0.00214161
	GO:0010028	Xanthophyll cycle	5	0.833333	0.00226374
Ion transport	GO:0030001	Metal ion transport	59	0.167614	0.00152714
Protein refolding	GO:0042026	Protein refolding	13	0.40625	0.000312778

## Sheet: Table S2
TABLE S2 |‘Chinese Spring’-specific GO terms of all DEGs
Functional categories	GO term ID	GO term	Gene number	Rich ratio	Q-value
Catalytic activity	GO:0008171	O-methyltransferase activity	31	0.256198	2.97e-05
	GO:0004049	Anthranilate synthase activity	7	0.875	7.12e-05
	GO:0016746	Transferase activity, transferring acyl groups	155	0.135135	0.000226894
	GO:0016747	Transferase activity, transferring acyl groups other than amino-acyl groups	143	0.13645	0.000313944
	GO:0017096	Acetylserotonin O-methyltransferase activity	7	0.7	0.000524024
	GO:0048037	Cofactor binding	352	0.115637	0.000854178
	GO:0080043	Quercetin 3-O-glucosyltransferase activity	63	0.159898	0.00136154
	GO:0080044	Quercetin 7-O-glucosyltransferase activity	63	0.159898	0.00136154
	GO:0090447	Glycerol-3-phosphate 2-O-acyltransferase activity	12	0.363636	0.00173741
	GO:0035251	UDP-glucosyltransferase activity	80	0.145719	0.00263185
	GO:0046527	Glucosyltransferase activity	90	0.139535	0.0042532
Oxidoreductase	GO:0004497	Monooxygenase activity	143	0.171053	3.17e-09
	GO:0016705	Oxidoreductase activity, acting on paired donors, with incorporation or reduction of molecular oxygen	147	0.157051	1.19e-07
	GO:0016491	Oxidoreductase activity	531	0.119112	2.51e-07
	GO:0052716	Hydroquinone:oxygen oxidoreductase activity	19	0.333333	7.25e-05
	GO:0016682	Oxidoreductase activity, acting on diphenols and related substances as donors, oxygen as acceptor	23	0.242105	0.0013084
	GO:0016722	Oxidoreductase activity, oxidizing metal ions	22	0.241758	0.00180599
	GO:0016709	Oxidoreductase activity, acting on paired donors, with incorporation or reduction of molecular oxygen, NAD(P)H as one donor, and incorporation of one atom of oxygen	61	0.158031	0.00221843
	GO:0046429	4-hydroxy-3-methylbut-2-en-1-yl diphosphate synthase activity	5	0.833333	0.00240654
	GO:0016701	Oxidoreductase activity, acting on single donors with incorporation of molecular oxygen	27	0.203008	0.0047828
	GO:0016726	Oxidoreductase activity, acting on CH or CH2 groups, NAD or NADP as acceptor	6	0.6	0.00529766
	GO:0016702	Oxidoreductase activity, acting on single donors with incorporation of molecular oxygen, incorporation of two atoms of oxygen	22	0.213592	0.0088173
Amine metabolism	GO:0042435	Indole-containing compound biosynthetic process	18	0.580645	7.92e-09
	GO:0042430	Indole-containing compound metabolic process	24	0.375	1.19e-07
	GO:0046219	Indolalkylamine biosynthetic process	11	0.647059	4.46e-06
	GO:0006586	Indolalkylamine metabolic process	17	0.404762	5.61e-06
	GO:0009308	Amine metabolic process	31	0.224638	8.61e-05
	GO:0006576	Cellular biogenic amine metabolic process	20	0.253165	0.000758472
	GO:0044106	Cellular amine metabolic process	20	0.253165	0.000758472
	GO:0009309	Amine biosynthetic process	14	0.28	0.00334024
	GO:0042401	Cellular biogenic amine biosynthetic process	14	0.28	0.00334024
Organic acid metabolism	GO:0019288	Isopentenyl diphosphate biosynthetic process, methylerythritol 4-phosphate pathway	10	0.526316	0.000136855
	GO:0006633	Fatty acid biosynthetic process	52	0.165079	0.000447274
	GO:0046394	Carboxylic acid biosynthetic process	113	0.131548	0.000447274
	GO:0016053	Organic acid biosynthetic process	113	0.131548	0.000447274
	GO:0032787	Monocarboxylic acid metabolic process	104	0.133676	0.000488143
	GO:0006631	Fatty acid metabolic process	62	0.148325	0.00145223
	GO:0072330	Monocarboxylic acid biosynthetic process	61	0.142857	0.00377113
	GO:0008610	Lipid biosynthetic process	114	0.121406	0.00654102
	GO:0009875	Pollen-pistil interaction	39	0.170306	0.00220063
	GO:0048544	Recognition of pollen	38	0.171946	0.00220063
	GO:0022412	Cellular process involved in reproduction in multicellular organism	15	0.277778	0.00233751
	GO:0007143	Female meiotic nuclear division	7	0.466667	0.00636026
	GO:0007292	Female gamete generation	7	0.466667	0.00636026
	GO:0007276	Gamete generation	15	0.25	0.00665325
	GO:0048232	Male gamete generation	15	0.25	0.00665325
Amino acid metabolism	GO:0000162	Tryptophan biosynthetic process	11	0.647059	4.46e-06
	GO:0006568	Tryptophan metabolic process	17	0.404762	5.61e-06
	GO:0009073	Aromatic amino acid family biosynthetic process	23	0.280488	4.4e-05
	GO:0009072	Aromatic amino acid family metabolic process	35	0.2	0.000276979
Phenylpropanoid metabolism	GO:0046271	Phenylpropanoid catabolic process	19	0.333333	2.97e-05
	GO:0046274	Lignin catabolic process	19	0.333333	2.97e-05
	GO:0009698	Phenylpropanoid metabolic process	37	0.188776	0.000464675
	GO:0009808	Lignin metabolic process	22	0.215686	0.00286084
Cellular hormone metabolism	GO:0030186	Melatonin metabolic process	7	0.538462	0.00238948
	GO:0030187	Melatonin biosynthetic process	7	0.538462	0.00238948
	GO:0034754	Cellular hormone metabolic process	17	0.253731	0.00240654
Organic cyclic compound binding	GO:0020037	Heme binding	164	0.132365	0.000358528
	GO:0046906	Tetrapyrrole binding	174	0.130045	0.000447274
Lipid transport and localization	GO:0006869	Lipid transport	29	0.216418	0.000358528
	GO:0010876	Lipid localization	30	0.191083	0.00202402
Secondary metabolism	GO:0019748	Secondary metabolic process	101	0.173838	8.25e-09
	GO:0044550	Secondary metabolite biosynthetic process	63	0.152913	0.000556229
Biosynthesis	GO:0010143	Cutin biosynthetic process	21	0.428571	9.96e-08
	GO:0044283	Small molecule biosynthetic process	137	0.120705	0.00237232
Ion binding	GO:0005506	Iron ion binding	143	0.142572	3.78e-05
	GO:0043531	ADP binding	121	0.174855	8.4e-09
Response to stimulus	GO:0006952	Defense response	128	0.13545	3.78e-05
Transcription	GO:0009299	MRNA transcription	9	0.45	0.0014135

## Sheet: Table S3
TABLE S3 | GO terms of ‘Y1805’-specific DEGs under salt stress
Functional categories	GO term ID	GO term	Gene number	Rich ratio	Q-value
Ion homeostasis	GO:0046916	Cellular transition metal ion homeostasis	30	0.157068	1.67648e-05
	GO:0055065	Metal ion homeostasis	38	0.134752	1.67648e-05
	GO:0006875	Cellular metal ion homeostasis	31	0.136564	0.000135387
	GO:0055076	Transition metal ion homeostasis	30	0.135135	0.000211599
	GO:0055080	Cation homeostasis	39	0.107438	0.000878134
	GO:0098771	Inorganic ion homeostasis	39	0.104	0.00154732
	GO:0050801	Ion homeostasis	40	0.102041	0.00176915
	GO:0006873	Cellular ion homeostasis	32	0.112281	0.00181206
	GO:0030003	Cellular cation homeostasis	31	0.113139	0.00192757
Catalytic activity	GO:0003993	Acid phosphatase activity	18	0.178218	0.000548724
	GO:0016758	Transferase activity, transferring hexosyl groups	91	0.0764706	0.00404482
	GO:0016757	Transferase activity, transferring glycosyl groups	114	0.0718336	0.00615352
	GO:0004160	Dihydroxy-acid dehydratase activity	3	1	0.00860971
	GO:0004314	[acyl-carrier-protein] S-malonyltransferase activity	3	1	0.00860971
	GO:0016419	S-malonyltransferase activity	3	1	0.00860971
	GO:0016420	Malonyltransferase activity	3	1	0.00860971
Cellular process	GO:0009834	Plant-type secondary cell wall biogenesis	10	0.30303	0.000575295
	GO:0071555	Cell wall organization	63	0.0855978	0.00192757
	GO:0045229	External encapsulating structure organization	63	0.0812903	0.00700232
	GO:0061077	Chaperone-mediated protein folding	15	0.154639	0.00704078
	GO:0001578	Microtubule bundle formation	3	1	0.00860971
	GO:0071554	Cell wall organization or biogenesis	78	0.0754352	0.00870705
Photosynthesis	GO:0016122	Xanthophyll metabolic process	10	0.416667	5.85564e-05
	GO:0010028	Xanthophyll cycle	5	0.833333	0.000442491
	GO:0015995	Chlorophyll biosynthetic process	11	0.255814	0.000969302
	GO:0015994	Chlorophyll metabolic process	14	0.168675	0.00528554
	GO:0016116	Carotenoid metabolic process	10	0.212766	0.00704078
Homeostatic process	GO:0042592	Homeostatic process	76	0.0870561	0.000363968
	GO:0019725	Cellular homeostasis	59	0.093207	0.000548724
	GO:0048878	Chemical homeostasis	50	0.0957854	0.00106957
	GO:0055082	Cellular chemical homeostasis	35	0.108025	0.00176915
Signaling	GO:0007267	Cell-cell signaling	3	1	0.00860971
	GO:0045168	Cell-cell signaling involved in cell fate commitment	3	1	0.00860971
	GO:0048629	Trichome patterning	3	1	0.00860971
Ransporter activity	GO:0005315	Inorganic phosphate transmembrane transporter activity	11	0.234043	0.00192757
	GO:0015229	L-ascorbic acid transmembrane transporter activity	3	1	0.00860971
Protein refolding	GO:0042026	Protein refolding	11	0.34375	0.000113471
Ion transport	GO:0006811	Ion transport	85	0.0752879	0.00685793
Lipid metabolic	GO:0016108	Tetraterpenoid metabolic process	10	0.212766	0.00704078

## Sheet: Table S4
TABLE S4 | GO terms of ‘Y1805’-specific DEGs during the recovery process
Functional categories	GO term ID	GO term	Gene number	Rich ratio	Q-value
Organic substance metabolism	GO:0000470	Maturation of LSU-rRNA	13	0.152941	2.41155e-05
	GO:0044238	Primary metabolic process	464	0.0277778	0.000877521
	GO:0034470	NcRNA processing	37	0.0528571	0.000957651
	GO:0008033	TRNA processing	17	0.0758929	0.00309781
	GO:0071704	Organic substance metabolic process	486	0.0272544	0.00345114

## Sheet: Table S5
TABLE S5 | GO terms of ‘Y1805’-specific DEGs under salt stress and recovery conditions
Functional categories	GO term ID	GO term	Gene number	Rich ratio	Q-value
Amino acid metabolism	GO:0019284	L-methionine salvage from S-adenosylmethionine	5	0.833333	5.97953e-07
	GO:0033353	S-adenosylmethionine cycle	5	0.833333	5.97953e-07
	GO:0046439	L-cysteine metabolic process	5	0.833333	5.97953e-07
	GO:0019509	L-methionine salvage from methylthioadenosine	5	0.333333	0.000199647
	GO:0043102	Amino acid salvage	5	0.333333	0.000199647
	GO:0071267	L-methionine salvage	5	0.333333	0.000199647
	GO:0046498	S-adenosylhomocysteine metabolic process	5	0.294118	0.000350738
	GO:0071265	L-methionine biosynthetic process	5	0.217391	0.00141155
	GO:0009090	Homoserine biosynthetic process	3	0.5	0.0036606
	GO:0009069	Serine family amino acid metabolic process	9	0.0731707	0.00661801
Catalytic activity	GO:0047372	Acylglycerol lipase activity	7	0.159091	0.000276887
	GO:0004134	4-alpha-glucanotransferase activity	3	0.5	0.00329706
	GO:0016762	Xyloglucan:xyloglucosyl transferase activity	7	0.0875	0.00845198
Oxidoreductase	GO:0046523	S-methyl-5-thioribose-1-phosphate isomerase activity	3	1	0.000250043
	GO:0004412	Homoserine dehydrogenase activity	3	0.5	0.00329706
Organic substance metabolism	GO:0046500	S-adenosylmethionine metabolic process	5	0.277778	0.000464847
	GO:0000461	Endonucleolytic cleavage to generate mature 3'-end of SSU-rRNA from (SSU-rRNA, 5.8S rRNA, LSU-rRNA)	3	0.428571	0.00606743
Cellular process	GO:0022613	Ribonucleoprotein complex biogenesis	38	0.0338078	0.000589545
	GO:0044085	Cellular component biogenesis	62	0.0253165	0.00624745
RRNA transport	GO:0006407	RRNA export from nucleus	3	0.75	0.000884079
	GO:0051029	RRNA transport	3	0.75	0.000884079
Carbohydrate	GO:0000025	Maltose catabolic process	3	0.5	0.0036606
Response to stimulus	GO:0010038	Response to metal ion	14	0.05	0.00691996
Polysaccharide binding	GO:0010297	Heteropolysaccharide binding	3	1	0.000250043
Protein metabolism	GO:0002181	Cytoplasmic translation	15	0.0824176	2.12315e-05

## Sheet: Table S6
TABLE S6 | GO terms of ‘Chinese Spring’-specific DEGs under salt stress
Functional categories	GO term ID	GO term	Gene number	Rich ratio	Q-value
Amine metabolism	GO:0042435	Indole-containing compound biosynthetic process	13	0.419355	1.4479e-06
	GO:0046219	Indolalkylamine biosynthetic process	10	0.588235	1.4479e-06
	GO:0006586	Indolalkylamine metabolic process	14	0.333333	5.24996e-06
	GO:0042430	Indole-containing compound metabolic process	17	0.265625	5.5124e-06
	GO:0009309	Amine biosynthetic process	13	0.26	0.000147124
	GO:0042401	Cellular biogenic amine biosynthetic process	13	0.26	0.000147124
	GO:0009308	Amine metabolic process	22	0.15942	0.000266932
	GO:0006576	Cellular biogenic amine metabolic process	17	0.21519	8.5586e-05
	GO:0044106	Cellular amine metabolic process	17	0.21519	8.5586e-05
Amino acid metabolism	GO:0000162	Tryptophan biosynthetic process	10	0.588235	1.4479e-06
	GO:0006568	Tryptophan metabolic process	14	0.333333	5.24996e-06
	GO:0009073	Aromatic amino acid family biosynthetic process	18	0.219512	3.40819e-05
	GO:0009072	Aromatic amino acid family metabolic process	26	0.148571	0.000147124
Oxidoreductase	GO:0016705	Oxidoreductase activity, acting on paired donors, with incorporation or reduction of molecular oxygen	83	0.0886752	0.000587323
	GO:0016709	Oxidoreductase activity, acting on paired donors, with incorporation or reduction of molecular oxygen, NAD(P)H as one donor, and incorporation of one atom of oxygen	41	0.106218	0.00297279
Secondary metabolism	GO:0019748	Secondary metabolic process	61	0.104991	1.68448e-05
Catalytic activity	GO:0004049	Anthranilate synthase activity	6	0.75	0.000144181
Structural molecule activity	GO:0005200	Structural constituent of cytoskeleton	14	0.233333	0.000405282
Transcription	GO:0009299	MRNA transcription	8	0.4	0.000459242
Organic substance metabolism	GO:0010143	Cutin biosynthetic process	11	0.22449	0.00307904
Ion binding	GO:0005506	Iron ion binding	83	0.0827517	0.00579045

## Sheet: Table S7
TABLE S7 | GO terms of ‘Chinese Spring’-specific DEGs during the recovery process
Functional categories	GO term ID	GO term	Gene number	Rich ratio	Q-value
Binding	GO:0003727	Single-stranded RNA binding	14	0.141414	0.000520732
	GO:0097159	Organic cyclic compound binding	640	0.0355299	0.00245184
	GO:1901363	Heterocyclic compound binding	640	0.0355358	0.00245184
	GO:0003690	Double-stranded DNA binding	31	0.0676856	0.00949185
Cellular process	GO:0046483	Heterocycle metabolic process	331	0.0425559	2.42658e-07
	GO:0006725	Cellular aromatic compound metabolic process	338	0.0422711	2.8466e-07
	GO:1901360	Organic cyclic compound metabolic process	339	0.041397	2.78704e-06
Catalytic activity	GO:0016788	Hydrolase activity, acting on ester bonds	173	0.0547989	2.54894e-10
Organic substance metabolism	GO:0043412	Macromolecule modification	208	0.0479152	1.47132e-07

## Sheet: Table S8
TABLE S8 | GO terms of ‘Chinese Spring’-specific DEGs under salt stress and recovery conditions
Functional categories	GO term ID	GO term	Gene number	Rich ratio	Q-value
Oxidoreductase	GO:0046429	4-hydroxy-3-methylbut-2-en-1-yl diphosphate synthase activity	5	0.833333	1.22329e-05
	GO:0052592	Oxidoreductase activity, acting on CH or CH2 groups, with an iron-sulfur protein as acceptor	5	0.555556	0.000172708
	GO:0004604	Phosphoadenylyl-sulfate reductase (thioredoxin) activity	3	1	0.00154453
	GO:0051745	4-hydroxy-3-methylbut-2-en-1-yl diphosphate reductase activity	3	1	0.00154453
	GO:0016702	Oxidoreductase activity, acting on single donors with incorporation of molecular oxygen, incorporation of two atoms of oxygen	11	0.106796	0.00178607
Phospholipid metabolism	GO:0009240	Isopentenyl diphosphate biosynthetic process	7	0.212121	0.000518594
	GO:0046490	Isopentenyl diphosphate metabolic process	7	0.212121	0.000518594
	GO:0050992	Dimethylallyl diphosphate biosynthetic process	3	1	0.00121146
	GO:0050993	Dimethylallyl diphosphate metabolic process	3	1	0.00121146
Organic acid metabolism	GO:0019288	Isopentenyl diphosphate biosynthetic process, methylerythritol 4-phosphate pathway	7	0.368421	1.22329e-05
	GO:0031407	Oxylipin metabolic process	7	0.142857	0.00404429
	GO:0031408	Oxylipin biosynthetic process	7	0.142857	0.00404429
Amino acid metabolism	GO:0006528	Asparagine metabolic process	4	0.285714	0.00956914
	GO:0006529	Asparagine biosynthetic process	4	0.285714	0.00956914
Response to stimulus	GO:0006952	Defense response	44	0.0465608	1.22329e-05
	GO:0050896	Response to stimulus	161	0.0253983	0.00101171
Catalytic activity	GO:0008171	O-methyltransferase activity	11	0.0909091	0.00598704
Organic cyclic compound binding	GO:0020037	Heme binding	47	0.0379338	0.00956914

## Sheet: Table S9
TABLE S9 | KEGG pathways of all ‘Y1805’-specific DEGs
Pathway ID	Pathway name	Functional categories	Gene number	Rich ratio	Q-value
ko00280	Valine, leucine and isoleucine degradation	Amino acid metabolism	41	0.160156	0.00674331
ko00300	Lysine biosynthesis	Amino acid metabolism	19	0.153226	0.128995
ko00270	Cysteine and methionine metabolism	Amino acid metabolism	86	0.11482	0.150147
ko00290	Valine, leucine and isoleucine biosynthesis	Amino acid metabolism	12	0.133333	0.399345
ko00260	Glycine, serine and threonine metabolism	Amino acid metabolism	43	0.105651	0.589873
ko00220	Arginine biosynthesis	Amino acid metabolism	8	0.028169	1
ko00250	Alanine, aspartate and glutamate metabolism	Amino acid metabolism	19	0.0616883	1
ko00310	Lysine degradation	Amino acid metabolism	23	0.0798611	1
ko00330	Arginine and proline metabolism	Amino acid metabolism	34	0.0931507	1
ko00340	Histidine metabolism	Amino acid metabolism	4	0.0470588	1
ko00350	Tyrosine metabolism	Amino acid metabolism	16	0.05	1
ko00360	Phenylalanine metabolism	Amino acid metabolism	25	0.0482625	1
ko00380	Tryptophan metabolism	Amino acid metabolism	43	0.0619597	1
ko00400	Phenylalanine, tyrosine and tryptophan biosynthesis	Amino acid metabolism	9	0.0362903	1
ko00940	Phenylpropanoid biosynthesis	Biosynthesis of other secondary metabolites	467	0.108529	0.0067076
ko00944	Flavone and flavonol biosynthesis	Biosynthesis of other secondary metabolites	24	0.156863	0.0604363
ko00232	Caffeine metabolism	Biosynthesis of other secondary metabolites	9	0.173077	0.208316
ko00999	Biosynthesis of secondary metabolites - unclassified	Biosynthesis of other secondary metabolites	4	0.222222	0.303007
ko00261	Monobactam biosynthesis	Biosynthesis of other secondary metabolites	15	0.132743	0.353046
ko00941	Flavonoid biosynthesis	Biosynthesis of other secondary metabolites	86	0.107232	0.353046
ko00945	Stilbenoid, diarylheptanoid and gingerol biosynthesis	Biosynthesis of other secondary metabolites	45	0.108173	0.487163
ko00402	Benzoxazinoid biosynthesis	Biosynthesis of other secondary metabolites	15	0.0847458	1
ko00901	Indole alkaloid biosynthesis	Biosynthesis of other secondary metabolites	4	0.0357143	1
ko00942	Anthocyanin biosynthesis	Biosynthesis of other secondary metabolites	2	0.0377358	1
ko00943	Isoflavonoid biosynthesis	Biosynthesis of other secondary metabolites	9	0.05625	1
ko00950	Isoquinoline alkaloid biosynthesis	Biosynthesis of other secondary metabolites	8	0.0361991	1
ko00960	Tropane, piperidine and pyridine alkaloid biosynthesis	Biosynthesis of other secondary metabolites	7	0.0402299	1
ko00965	Betalain biosynthesis	Biosynthesis of other secondary metabolites	6	0.0322581	1
ko00966	Glucosinolate biosynthesis	Biosynthesis of other secondary metabolites	5	0.0510204	1
ko00051	Fructose and mannose metabolism	Carbohydrate metabolism	76	0.136445	0.0078276
ko00500	Starch and sucrose metabolism	Carbohydrate metabolism	211	0.116125	0.00881295
ko00010	Glycolysis / Gluconeogenesis	Carbohydrate metabolism	116	0.116349	0.0641968
ko00650	Butanoate metabolism	Carbohydrate metabolism	20	0.142857	0.178209
ko00052	Galactose metabolism	Carbohydrate metabolism	80	0.114123	0.178595
ko00640	Propanoate metabolism	Carbohydrate metabolism	22	0.139241	0.178595
ko00630	Glyoxylate and dicarboxylate metabolism	Carbohydrate metabolism	51	0.113333	0.319849
ko00520	Amino sugar and nucleotide sugar metabolism	Carbohydrate metabolism	146	0.103399	0.371874
ko00030	Pentose phosphate pathway	Carbohydrate metabolism	52	0.105477	0.545662
ko00053	Ascorbate and aldarate metabolism	Carbohydrate metabolism	51	0.100394	0.759326
ko00620	Pyruvate metabolism	Carbohydrate metabolism	45	0.0947368	0.94083
ko00020	Citrate cycle (TCA cycle)	Carbohydrate metabolism	19	0.0788382	1
ko00040	Pentose and glucuronate interconversions	Carbohydrate metabolism	114	0.0859081	1
ko00562	Inositol phosphate metabolism	Carbohydrate metabolism	45	0.0920245	1
ko00660	C5-Branched dibasic acid metabolism	Carbohydrate metabolism	4	0.0869565	1
ko04933	AGE-RAGE signaling pathway in diabetic complications	Endocrine and metabolic diseases	38	0.10585	0.605945
ko00190	Oxidative phosphorylation	Energy metabolism	48	0.0424403	1
ko00195	Photosynthesis	Energy metabolism	49	0.0723781	1
ko00196	Photosynthesis - antenna proteins	Energy metabolism	6	0.0594059	1
ko00710	Carbon fixation in photosynthetic organisms	Energy metabolism	36	0.0616438	1
ko00910	Nitrogen metabolism	Energy metabolism	24	0.0720721	1
ko00920	Sulfur metabolism	Energy metabolism	9	0.0497238	1
ko04626	Plant-pathogen interaction	Environmental adaptation	429	0.0962747	0.718878
ko04712	Circadian rhythm - plant	Environmental adaptation	64	0.0962406	0.864833
ko03018	RNA degradation	Folding, sorting and degradation	159	0.130542	0.000546751
ko03050	Proteasome	Folding, sorting and degradation	18	0.0495868	1
ko03060	Protein export	Folding, sorting and degradation	45	0.0831793	1
ko04120	Ubiquitin mediated proteolysis	Folding, sorting and degradation	65	0.0572183	1
ko04122	Sulfur relay system	Folding, sorting and degradation	2	0.0322581	1
ko04130	SNARE interactions in vesicular transport	Folding, sorting and degradation	15	0.0824176	1
ko04141	Protein processing in endoplasmic reticulum	Folding, sorting and degradation	146	0.0809762	1
ko01212	Fatty acid metabolism	Global and overview maps	48	0.109589	0.420562
ko01200	Carbon metabolism	Global and overview maps	168	0.0989982	0.605945
ko01210	2-Oxocarboxylic acid metabolism	Global and overview maps	24	0.0562061	1
ko01230	Biosynthesis of amino acids	Global and overview maps	140	0.0828402	1
ko00531	Glycosaminoglycan degradation	Glycan biosynthesis and metabolism	29	0.151042	0.0599827
ko00603	Glycosphingolipid biosynthesis - globo and isoglobo series	Glycan biosynthesis and metabolism	11	0.164179	0.195946
ko00604	Glycosphingolipid biosynthesis - ganglio series	Glycan biosynthesis and metabolism	18	0.137405	0.250607
ko00511	Other glycan degradation	Glycan biosynthesis and metabolism	54	0.102857	0.623323
ko00515	Mannose type O-glycan biosynthesis	Glycan biosynthesis and metabolism	12	0.106195	0.797145
ko00510	N-Glycan biosynthesis	Glycan biosynthesis and metabolism	14	0.059322	1
ko00514	Other types of O-glycan biosynthesis	Glycan biosynthesis and metabolism	9	0.0514286	1
ko00563	Glycosylphosphatidylinositol (GPI)-anchor biosynthesis	Glycan biosynthesis and metabolism	15	0.0877193	1
ko00072	Synthesis and degradation of ketone bodies	Lipid metabolism	12	0.352941	0.000818594
ko00061	Fatty acid biosynthesis	Lipid metabolism	36	0.15859	0.0128143
ko00565	Ether lipid metabolism	Lipid metabolism	39	0.154762	0.0128143
ko00564	Glycerophospholipid metabolism	Lipid metabolism	83	0.122059	0.0604363
ko00590	Arachidonic acid metabolism	Lipid metabolism	29	0.118852	0.353046
ko00591	Linoleic acid metabolism	Lipid metabolism	21	0.122807	0.371874
ko00071	Fatty acid degradation	Lipid metabolism	35	0.0977654	0.864833
ko00062	Fatty acid elongation	Lipid metabolism	12	0.0318302	1
ko00073	Cutin, suberine and wax biosynthesis	Lipid metabolism	28	0.0646651	1
ko00100	Steroid biosynthesis	Lipid metabolism	21	0.0843373	1
ko00561	Glycerolipid metabolism	Lipid metabolism	63	0.0892351	1
ko00592	alpha-Linolenic acid metabolism	Lipid metabolism	29	0.0732323	1
ko00600	Sphingolipid metabolism	Lipid metabolism	31	0.0741627	1
ko01040	Biosynthesis of unsaturated fatty acids	Lipid metabolism	13	0.0613208	1
ko02010	ABC transporters	Membrane transport	66	0.0899183	1
ko00860	Porphyrin and chlorophyll metabolism	Metabolism of cofactors and vitamins	44	0.135385	0.0604363
ko00740	Riboflavin metabolism	Metabolism of cofactors and vitamins	18	0.155172	0.128995
ko00780	Biotin metabolism	Metabolism of cofactors and vitamins	15	0.12605	0.420562
ko00670	One carbon pool by folate	Metabolism of cofactors and vitamins	10	0.131579	0.477099
ko00130	Ubiquinone and other terpenoid-quinone biosynthesis	Metabolism of cofactors and vitamins	41	0.0971564	0.864833
ko00790	Folate biosynthesis	Metabolism of cofactors and vitamins	15	0.0949367	0.966476
ko00730	Thiamine metabolism	Metabolism of cofactors and vitamins	7	0.059322	1
ko00750	Vitamin B6 metabolism	Metabolism of cofactors and vitamins	7	0.0721649	1
ko00760	Nicotinate and nicotinamide metabolism	Metabolism of cofactors and vitamins	11	0.0723684	1
ko00770	Pantothenate and CoA biosynthesis	Metabolism of cofactors and vitamins	12	0.0759494	1
ko00440	Phosphonate and phosphinate metabolism	Metabolism of other amino acids	13	0.333333	0.000818594
ko00450	Selenocompound metabolism	Metabolism of other amino acids	32	0.133891	0.138721
ko00480	Glutathione metabolism	Metabolism of other amino acids	67	0.0985294	0.788278
ko00410	beta-Alanine metabolism	Metabolism of other amino acids	17	0.10241	0.826331
ko00460	Cyanoamino acid metabolism	Metabolism of other amino acids	107	0.0958781	0.864833
ko00430	Taurine and hypotaurine metabolism	Metabolism of other amino acids	3	0.0483871	1
ko00904	Diterpenoid biosynthesis	Metabolism of terpenoids and polyketides	45	0.125698	0.138721
ko00905	Brassinosteroid biosynthesis	Metabolism of terpenoids and polyketides	11	0.125	0.533039
ko00906	Carotenoid biosynthesis	Metabolism of terpenoids and polyketides	29	0.0966667	0.885606
ko00900	Terpenoid backbone biosynthesis	Metabolism of terpenoids and polyketides	15	0.0643777	1
ko00902	Monoterpenoid biosynthesis	Metabolism of terpenoids and polyketides	5	0.0735294	1
ko00903	Limonene and pinene degradation	Metabolism of terpenoids and polyketides	2	0.0714286	1
ko00908	Zeatin biosynthesis	Metabolism of terpenoids and polyketides	14	0.0663507	1
ko00909	Sesquiterpenoid and triterpenoid biosynthesis	Metabolism of terpenoids and polyketides	15	0.0857143	1
ko00230	Purine metabolism	Nucleotide metabolism	67	0.098966	0.777462
ko00240	Pyrimidine metabolism	Nucleotide metabolism	52	0.0996169	0.777462
ko03440	Homologous recombination	Replication and repair	100	0.169205	9e-07
ko03030	DNA replication	Replication and repair	76	0.145873	0.00154495
ko03430	Mismatch repair	Replication and repair	71	0.148225	0.00154495
ko03420	Nucleotide excision repair	Replication and repair	69	0.125227	0.0604363
ko03450	Non-homologous end-joining	Replication and repair	7	0.184211	0.239294
ko03410	Base excision repair	Replication and repair	39	0.0965347	0.879045
ko04016	MAPK signaling pathway - plant	Signal transduction	342	0.113133	0.00269803
ko04070	Phosphatidylinositol signaling system	Signal transduction	60	0.11236	0.303074
ko04075	Plant hormone signal transduction	Signal transduction	222	0.0830217	1
ko03020	RNA polymerase	Transcription	203	0.107181	0.138721
ko03022	Basal transcription factors	Transcription	22	0.0577428	1
ko03040	Spliceosome	Transcription	132	0.0642962	1
ko03013	RNA transport	Translation	746	0.112842	1.82e-06
ko03015	mRNA surveillance pathway	Translation	518	0.112829	0.000226548
ko03010	Ribosome	Translation	218	0.109164	0.068853
ko03008	Ribosome biogenesis in eukaryotes	Translation	92	0.108491	0.303074
ko00970	Aminoacyl-tRNA biosynthesis	Translation	49	0.0772871	1
ko04146	Peroxisome	Transport and catabolism	65	0.110733	0.319849
ko04144	Endocytosis	Transport and catabolism	160	0.0991326	0.605945
ko04136	Autophagy - other	Transport and catabolism	8	0.0484848	1
ko04145	Phagosome	Transport and catabolism	56	0.0667461	1

## Sheet: Table S10
TABLE S10 | KEGG pathways of all ‘Chinese Spring’-specific DEGs
Pathway ID	Pathway name	Functional categories	Gene number	Rich ratio	Q-value
ko00380	Tryptophan metabolism	Amino acid metabolism	101	0.145533	0.00395685
ko00400	Phenylalanine, tyrosine and tryptophan biosynthesis	Amino acid metabolism	43	0.173387	0.00566353
ko00330	Arginine and proline metabolism	Amino acid metabolism	49	0.134247	0.152048
ko00250	Alanine, aspartate and glutamate metabolism	Amino acid metabolism	40	0.12987	0.315017
ko00270	Cysteine and methionine metabolism	Amino acid metabolism	89	0.118825	0.348708
ko00340	Histidine metabolism	Amino acid metabolism	13	0.152941	0.348708
ko00360	Phenylalanine metabolism	Amino acid metabolism	59	0.1139	0.619479
ko00350	Tyrosine metabolism	Amino acid metabolism	36	0.1125	0.769659
ko00260	Glycine, serine and threonine metabolism	Amino acid metabolism	45	0.110565	0.801248
ko00280	Valine, leucine and isoleucine degradation	Amino acid metabolism	28	0.109375	0.878906
ko00310	Lysine degradation	Amino acid metabolism	31	0.107639	0.896144
ko00300	Lysine biosynthesis	Amino acid metabolism	13	0.104839	0.968224
ko00220	Arginine biosynthesis	Amino acid metabolism	26	0.0915493	1
ko00290	Valine, leucine and isoleucine biosynthesis	Amino acid metabolism	3	0.0333333	1
ko00402	Benzoxazinoid biosynthesis	Biosynthesis of other secondary metabolites	43	0.242938	2.32e-06
ko00945	Stilbenoid, diarylheptanoid and gingerol biosynthesis	Biosynthesis of other secondary metabolites	62	0.149038	0.0177645
ko00941	Flavonoid biosynthesis	Biosynthesis of other secondary metabolites	104	0.129676	0.0590912
ko00940	Phenylpropanoid biosynthesis	Biosynthesis of other secondary metabolites	483	0.112247	0.128008
ko00943	Isoflavonoid biosynthesis	Biosynthesis of other secondary metabolites	22	0.1375	0.348708
ko00232	Caffeine metabolism	Biosynthesis of other secondary metabolites	8	0.153846	0.492365
ko00261	Monobactam biosynthesis	Biosynthesis of other secondary metabolites	15	0.132743	0.540926
ko00950	Isoquinoline alkaloid biosynthesis	Biosynthesis of other secondary metabolites	27	0.122172	0.56289
ko00944	Flavone and flavonol biosynthesis	Biosynthesis of other secondary metabolites	17	0.111111	0.878906
ko00966	Glucosinolate biosynthesis	Biosynthesis of other secondary metabolites	11	0.112245	0.896144
ko00942	Anthocyanin biosynthesis	Biosynthesis of other secondary metabolites	6	0.113208	0.923259
ko00960	Tropane, piperidine and pyridine alkaloid biosynthesis	Biosynthesis of other secondary metabolites	18	0.103448	0.981373
ko00901	Indole alkaloid biosynthesis	Biosynthesis of other secondary metabolites	9	0.0803571	1
ko00965	Betalain biosynthesis	Biosynthesis of other secondary metabolites	15	0.0806452	1
ko00999	Biosynthesis of secondary metabolites - unclassified	Biosynthesis of other secondary metabolites	1	0.0555556	1
ko00500	Starch and sucrose metabolism	Carbohydrate metabolism	235	0.129334	0.00310968
ko00010	Glycolysis / Gluconeogenesis	Carbohydrate metabolism	137	0.137412	0.00468901
ko00520	Amino sugar and nucleotide sugar metabolism	Carbohydrate metabolism	161	0.114023	0.348708
ko00051	Fructose and mannose metabolism	Carbohydrate metabolism	66	0.118492	0.424548
ko00052	Galactose metabolism	Carbohydrate metabolism	78	0.11127	0.683398
ko00650	Butanoate metabolism	Carbohydrate metabolism	17	0.121429	0.698889
ko00030	Pentose phosphate pathway	Carbohydrate metabolism	55	0.111562	0.736901
ko00020	Citrate cycle (TCA cycle)	Carbohydrate metabolism	15	0.0622407	1
ko00040	Pentose and glucuronate interconversions	Carbohydrate metabolism	131	0.0987189	1
ko00053	Ascorbate and aldarate metabolism	Carbohydrate metabolism	46	0.0905512	1
ko00562	Inositol phosphate metabolism	Carbohydrate metabolism	41	0.0838446	1
ko00620	Pyruvate metabolism	Carbohydrate metabolism	47	0.0989474	1
ko00630	Glyoxylate and dicarboxylate metabolism	Carbohydrate metabolism	42	0.0933333	1
ko00640	Propanoate metabolism	Carbohydrate metabolism	12	0.0759494	1
ko00660	C5-Branched dibasic acid metabolism	Carbohydrate metabolism	2	0.0434783	1
ko04933	AGE-RAGE signaling pathway in diabetic complications	Endocrine and metabolic diseases	38	0.10585	0.923259
ko00196	Photosynthesis - antenna proteins	Energy metabolism	29	0.287129	5.68e-06
ko00920	Sulfur metabolism	Energy metabolism	20	0.110497	0.878906
ko00710	Carbon fixation in photosynthetic organisms	Energy metabolism	60	0.10274	0.986172
ko00190	Oxidative phosphorylation	Energy metabolism	29	0.025641	1
ko00195	Photosynthesis	Energy metabolism	31	0.0457903	1
ko00910	Nitrogen metabolism	Energy metabolism	22	0.0660661	1
ko04626	Plant-pathogen interaction	Environmental adaptation	622	0.139587	1.16e-13
ko04712	Circadian rhythm - plant	Environmental adaptation	57	0.0857143	1
ko04122	Sulfur relay system	Folding, sorting and degradation	9	0.145161	0.540926
ko03018	RNA degradation	Folding, sorting and degradation	112	0.091954	1
ko03050	Proteasome	Folding, sorting and degradation	20	0.0550964	1
ko03060	Protein export	Folding, sorting and degradation	42	0.077634	1
ko04120	Ubiquitin mediated proteolysis	Folding, sorting and degradation	57	0.0501761	1
ko04130	SNARE interactions in vesicular transport	Folding, sorting and degradation	4	0.021978	1
ko04141	Protein processing in endoplasmic reticulum	Folding, sorting and degradation	107	0.0593455	1
ko01230	Biosynthesis of amino acids	Global and overview maps	186	0.110059	0.550598
ko01200	Carbon metabolism	Global and overview maps	161	0.0948733	1
ko01210	2-Oxocarboxylic acid metabolism	Global and overview maps	41	0.0960187	1
ko01212	Fatty acid metabolism	Global and overview maps	44	0.100457	1
ko00601	Glycosphingolipid biosynthesis - lacto and neolacto series	Glycan biosynthesis and metabolism	2	0.666667	0.128008
ko00511	Other glycan degradation	Glycan biosynthesis and metabolism	58	0.110476	0.769659
ko00514	Other types of O-glycan biosynthesis	Glycan biosynthesis and metabolism	20	0.114286	0.810954
ko00515	Mannose type O-glycan biosynthesis	Glycan biosynthesis and metabolism	13	0.115044	0.855526
ko00531	Glycosaminoglycan degradation	Glycan biosynthesis and metabolism	20	0.104167	0.968224
ko00510	N-Glycan biosynthesis	Glycan biosynthesis and metabolism	7	0.029661	1
ko00563	Glycosylphosphatidylinositol (GPI)-anchor biosynthesis	Glycan biosynthesis and metabolism	12	0.0701754	1
ko00603	Glycosphingolipid biosynthesis - globo and isoglobo series	Glycan biosynthesis and metabolism	5	0.0746269	1
ko00604	Glycosphingolipid biosynthesis - ganglio series	Glycan biosynthesis and metabolism	9	0.0687023	1
ko00073	Cutin, suberine and wax biosynthesis	Lipid metabolism	84	0.193995	4.66e-07
ko00592	alpha-Linolenic acid metabolism	Lipid metabolism	72	0.181818	3.04e-05
ko00561	Glycerolipid metabolism	Lipid metabolism	101	0.143059	0.00566353
ko00564	Glycerophospholipid metabolism	Lipid metabolism	94	0.138235	0.0180938
ko00071	Fatty acid degradation	Lipid metabolism	50	0.139665	0.0942065
ko00591	Linoleic acid metabolism	Lipid metabolism	27	0.157895	0.0942065
ko00062	Fatty acid elongation	Lipid metabolism	50	0.132626	0.169873
ko00100	Steroid biosynthesis	Lipid metabolism	30	0.120482	0.571361
ko00072	Synthesis and degradation of ketone bodies	Lipid metabolism	4	0.117647	0.923259
ko00061	Fatty acid biosynthesis	Lipid metabolism	24	0.105727	0.93011
ko00565	Ether lipid metabolism	Lipid metabolism	21	0.0833333	1
ko00590	Arachidonic acid metabolism	Lipid metabolism	24	0.0983607	1
ko00600	Sphingolipid metabolism	Lipid metabolism	37	0.0885167	1
ko01040	Biosynthesis of unsaturated fatty acids	Lipid metabolism	19	0.0896226	1
ko02010	ABC transporters	Membrane transport	119	0.162125	1.25e-05
ko00750	Vitamin B6 metabolism	Metabolism of cofactors and vitamins	18	0.185567	0.0590912
ko00130	Ubiquinone and other terpenoid-quinone biosynthesis	Metabolism of cofactors and vitamins	53	0.125592	0.315017
ko00760	Nicotinate and nicotinamide metabolism	Metabolism of cofactors and vitamins	21	0.138158	0.348708
ko00860	Porphyrin and chlorophyll metabolism	Metabolism of cofactors and vitamins	36	0.110769	0.810954
ko00670	One carbon pool by folate	Metabolism of cofactors and vitamins	4	0.0526316	1
ko00730	Thiamine metabolism	Metabolism of cofactors and vitamins	10	0.0847458	1
ko00740	Riboflavin metabolism	Metabolism of cofactors and vitamins	10	0.0862069	1
ko00770	Pantothenate and CoA biosynthesis	Metabolism of cofactors and vitamins	7	0.0443038	1
ko00780	Biotin metabolism	Metabolism of cofactors and vitamins	10	0.0840336	1
ko00790	Folate biosynthesis	Metabolism of cofactors and vitamins	14	0.0886076	1
ko00410	beta-Alanine metabolism	Metabolism of other amino acids	26	0.156627	0.098697
ko00460	Cyanoamino acid metabolism	Metabolism of other amino acids	137	0.12276	0.098697
ko00430	Taurine and hypotaurine metabolism	Metabolism of other amino acids	10	0.16129	0.348708
ko00450	Selenocompound metabolism	Metabolism of other amino acids	31	0.129707	0.361403
ko00480	Glutathione metabolism	Metabolism of other amino acids	80	0.117647	0.397825
ko00440	Phosphonate and phosphinate metabolism	Metabolism of other amino acids	4	0.102564	1
ko00904	Diterpenoid biosynthesis	Metabolism of terpenoids and polyketides	75	0.209497	1.2e-07
ko00900	Terpenoid backbone biosynthesis	Metabolism of terpenoids and polyketides	45	0.193133	0.000478015
ko00902	Monoterpenoid biosynthesis	Metabolism of terpenoids and polyketides	16	0.235294	0.0113544
ko00903	Limonene and pinene degradation	Metabolism of terpenoids and polyketides	9	0.321429	0.0121179
ko00908	Zeatin biosynthesis	Metabolism of terpenoids and polyketides	34	0.161137	0.0416639
ko00909	Sesquiterpenoid and triterpenoid biosynthesis	Metabolism of terpenoids and polyketides	29	0.165714	0.0472255
ko00906	Carotenoid biosynthesis	Metabolism of terpenoids and polyketides	43	0.143333	0.0942065
ko00905	Brassinosteroid biosynthesis	Metabolism of terpenoids and polyketides	7	0.0795455	1
ko00230	Purine metabolism	Nucleotide metabolism	47	0.0694239	1
ko00240	Pyrimidine metabolism	Nucleotide metabolism	45	0.0862069	1
ko03030	DNA replication	Replication and repair	49	0.0940499	1
ko03410	Base excision repair	Replication and repair	33	0.0816832	1
ko03420	Nucleotide excision repair	Replication and repair	41	0.0744102	1
ko03430	Mismatch repair	Replication and repair	36	0.0751566	1
ko03440	Homologous recombination	Replication and repair	53	0.0896785	1
ko04016	MAPK signaling pathway - plant	Signal transduction	366	0.121072	0.00776758
ko04075	Plant hormone signal transduction	Signal transduction	278	0.103964	0.93011
ko04070	Phosphatidylinositol signaling system	Signal transduction	53	0.0992509	1
ko03020	RNA polymerase	Transcription	183	0.0966209	1
ko03022	Basal transcription factors	Transcription	9	0.023622	1
ko03040	Spliceosome	Transcription	187	0.0910862	1
ko03015	mRNA surveillance pathway	Translation	517	0.112612	0.098697
ko03013	RNA transport	Translation	706	0.106792	0.540926
ko00970	Aminoacyl-tRNA biosynthesis	Translation	61	0.0962145	1
ko03008	Ribosome biogenesis in eukaryotes	Translation	75	0.0884434	1
ko03010	Ribosome	Translation	139	0.0696044	1
ko04136	Autophagy - other	Transport and catabolism	2	0.0121212	1
ko04144	Endocytosis	Transport and catabolism	97	0.0600991	1
ko04145	Phagosome	Transport and catabolism	61	0.0727056	1
ko04146	Peroxisome	Transport and catabolism	59	0.100511	1

[truncated: 5 more sheets: Table S11, Table S12, Table S13, Table S14, Table S15]
